# Supplementary material for: Characterization of acquired β-lactamases in Pseudomonas aeruginosa and quantification of their contributions to resistance
Source: Microbiol Spectr. 2024 Sep 9;12(10):e00694-24. doi: 10.1128/spectrum.00694-24 (PMC11448201; doi:10.1128/spectrum.00694-24)
Supplement: Tables S1 to S10 — Supplemental tables detailing genomes analyzed, MIC replicate data, and methods-related materials. [file spectrum.00694-24-s0002.xlsx]

## Sheet: Table S1
Table S1. Genomes of P. aeruginosa isolates with unknown antibiotic resistance phenotypes.*
			Acquired β-lactamases identified in the isolates
ID	Isolate Name	Country	Class A	Class B	Class D
ASM383482v1	4068	Thailand		blaIMP-54	blaOXA-10
ASM383422v1	172BR	Brazil		blaSPM-1	blaOXA-56
ASM383426v1	175BR	Brazil			blaOXA-56
ASM383388v1	205BR	Brazil		blaSPM-1	blaOXA-56
ASM383413v1	211BR	Brazil			blaOXA-56
ASM383386v1	21BR	Brazil			blaOXA-56
ASM383419v1	36BR	Brazil			blaOXA-56
ASM383544v1	A2448	Thailand	blaVEB-1	blaIMP-14	blaOXA-10
ASM383630v1	Aa249	Germany			blaOXA-129
ASM384058v1	AUS106	Australia			blaOXA-21
ASM383677v1	Co380791	Colombia		blaVIM-2
ASM383774v1	Co398373	Colombia		blaVIM-2
ASM383758v1	ESP06B	Belgium	blaCARB-2
ASM383504v1	F2	United Kingdom		blaVIM-2
ASM383540v1	H638	Thailand	blaVEB-2		blaOXA-10
ASM383776v1	HPA16	Italy	blaCARB-2
ASM383845v1	HPA8	Netherlands	blaCARB-2
ASM384104v1	Mi162	USA	blaCARB-2
ASM383766v1	PN586(35)w	Panama		blaVIM-2
ASM383710v1	So098	Bulgaria			blaOXA-2
ASM383468v1	T2101	Thailand	blaVEB-1, blaCARB-2		blaOXA-10
ASM972042v1	T2101 ‘2’	Thailand	blaVEB-1, blaCARB-2		blaOXA-10
ASM383466v1	T2436	Thailand	blaVEB-2, blaCARB-2		blaOXA-10
ASM972040v1	T2436 ‘2’	Thailand	blaVEB-2		blaOXA-10
ASM397596v1	T3354	Thailand			blaOXA-4
ASM383545v1	T3583	Thailand	blaVEB-1, blaCARB-2		blaOXA-10
Acquired β-lactamases were not identified in these isolates
GCA_000148745.1_ASM14874v1	GCA_003839165.1_ASM383916v1	GCA_003976965.1_ASM397696v1
GCA_002236985.1_ASM223698v1	GCA_003839175.1_ASM383917v1	GCA_004369865.1_ASM436986v1
GCA_002237015.1_ASM223701v1	GCA_003839205.1_ASM383920v1	GCA_004369915.1_ASM436991v1
GCA_002237025.1_ASM223702v1	GCA_003839215.1_ASM383921v1	GCA_004369935.1_ASM436993v1
GCA_002237055.1_ASM223705v1	GCA_003839245.1_ASM383924v1	GCA_004369945.1_ASM436994v1
GCA_002237075.1_ASM223707v1	GCA_003839255.1_ASM383925v1	GCA_004369975.1_ASM436997v1
GCA_002237085.1_ASM223708v1	GCA_003839285.1_ASM383928v1	GCA_004369995.1_ASM436999v1
GCA_002238215.1_ASM223821v1	GCA_003839305.1_ASM383930v1	GCA_004370015.1_ASM437001v1
GCA_002276485.1_ASM227648v1	GCA_003839315.1_ASM383931v1	GCA_004370025.1_ASM437002v1
GCA_003698025.1_ASM369802v1	GCA_003839345.1_ASM383934v1	GCA_004370045.1_ASM437004v1
GCA_003698035.1_ASM369803v1	GCA_003839365.1_ASM383936v1	GCA_004370075.1_ASM437007v1
GCA_003698065.1_ASM369806v1	GCA_003839375.1_ASM383937v1	GCA_004370095.1_ASM437009v1
GCA_003698325.1_ASM369832v1	GCA_003839405.1_ASM383940v1	GCA_004370105.1_ASM437010v1
GCA_003698365.1_ASM369836v1	GCA_003839425.1_ASM383942v1	GCA_004370125.1_ASM437012v1
GCA_003698385.1_ASM369838v1	GCA_003839445.1_ASM383944v1	GCA_004370145.1_ASM437014v1
GCA_003698395.1_ASM369839v1	GCA_003839465.1_ASM383946v1	GCA_004370185.1_ASM437018v1
GCA_003698425.1_ASM369842v1	GCA_003839475.1_ASM383947v1	GCA_004370195.1_ASM437019v1
GCA_003698435.1_ASM369843v1	GCA_003839505.1_ASM383950v1	GCA_004370205.1_ASM437020v1
GCA_003698455.1_ASM369845v1	GCA_003839525.1_ASM383952v1	GCA_004370215.1_ASM437021v1
GCA_003698485.1_ASM369848v1	GCA_003839545.1_ASM383954v1	GCA_004370235.1_ASM437023v1
GCA_003698495.1_ASM369849v1	GCA_003839565.1_ASM383956v1	GCA_004370285.1_ASM437028v1
GCA_003698505.1_ASM369850v1	GCA_003839585.1_ASM383958v1	GCA_004370295.1_ASM437029v1
GCA_003698545.1_ASM369854v1	GCA_003839625.1_ASM383962v1	GCA_004370305.1_ASM437030v1
GCA_003698565.1_ASM369856v1	GCA_003839665.1_ASM383966v1	GCA_004370315.1_ASM437031v1
GCA_003698585.1_ASM369858v1	GCA_003839685.1_ASM383968v1	GCA_004370345.1_ASM437034v1
GCA_003698605.1_ASM369860v1	GCA_003839755.1_ASM383975v1	GCA_004370385.1_ASM437038v1
GCA_003698625.1_ASM369862v1	GCA_003839785.1_ASM383978v1	GCA_004370395.1_ASM437039v1
GCA_003698635.1_ASM369863v1	GCA_003839825.1_ASM383982v1	GCA_004370405.1_ASM437040v1
GCA_003698655.1_ASM369865v1	GCA_003839845.1_ASM383984v1	GCA_004370425.1_ASM437042v1
GCA_003698685.1_ASM369868v1	GCA_003839865.1_ASM383986v1	GCA_004370435.1_ASM437043v1
GCA_003698705.1_ASM369870v1	GCA_003839875.1_ASM383987v1	GCA_004370455.1_ASM437045v1
GCA_003698715.1_ASM369871v1	GCA_003839885.1_ASM383988v1	GCA_004370505.1_ASM437050v1
GCA_003698745.1_ASM369874v1	GCA_003839915.1_ASM383991v1	GCA_004370515.1_ASM437051v1
GCA_003698765.1_ASM369876v1	GCA_003839945.1_ASM383994v1	GCA_004370525.1_ASM437052v1
GCA_003698785.1_ASM369878v1	GCA_003839965.1_ASM383996v1	GCA_004370535.1_ASM437053v1
GCA_003698795.1_ASM369879v1	GCA_003839985.1_ASM383998v1	GCA_004370545.1_ASM437054v1
GCA_003698825.1_ASM369882v1	GCA_003839995.1_ASM383999v1	GCA_004370605.1_ASM437060v1
GCA_003698835.1_ASM369883v1	GCA_003840005.1_ASM384000v1	GCA_004370615.1_ASM437061v1
GCA_003698855.1_ASM369885v1	GCA_003840045.1_ASM384004v1	GCA_004370625.1_ASM437062v1
GCA_003833385.1_ASM383338v1	GCA_003840055.1_ASM384005v1	GCA_004370635.1_ASM437063v1
GCA_003833395.1_ASM383339v1	GCA_003840085.1_ASM384008v1	GCA_004370665.1_ASM437066v1
GCA_003833425.1_ASM383342v1	GCA_003840095.1_ASM384009v1	GCA_004370705.1_ASM437070v1
GCA_003833445.1_ASM383344v1	GCA_003840105.1_ASM384010v1	GCA_004370715.1_ASM437071v1
GCA_003833455.1_ASM383345v1	GCA_003840145.1_ASM384014v1	GCA_004370725.1_ASM437072v1
GCA_003833465.1_ASM383346v1	GCA_003840155.1_ASM384015v1	GCA_004370735.1_ASM437073v1
GCA_003833485.1_ASM383348v1	GCA_003840165.1_ASM384016v1	GCA_004370775.1_ASM437077v1
GCA_003833525.1_ASM383352v1	GCA_003840205.1_ASM384020v1	GCA_004370795.1_ASM437079v1
GCA_003833545.1_ASM383354v1	GCA_003840215.1_ASM384021v1	GCA_004370815.1_ASM437081v1
GCA_003833565.1_ASM383356v1	GCA_003840225.1_ASM384022v1	GCA_004370835.1_ASM437083v1
GCA_003833585.1_ASM383358v1	GCA_003840235.1_ASM384023v1	GCA_004370865.1_ASM437086v1
GCA_003833605.1_ASM383360v1	GCA_003840285.1_ASM384028v1	GCA_004370875.1_ASM437087v1
GCA_003833625.1_ASM383362v1	GCA_003840305.1_ASM384030v1	GCA_004370885.1_ASM437088v1
GCA_003833645.1_ASM383364v1	GCA_003840315.1_ASM384031v1	GCA_004370895.1_ASM437089v1
GCA_003833665.1_ASM383366v1	GCA_003840345.1_ASM384034v1	GCA_004370925.1_ASM437092v1
GCA_003833685.1_ASM383368v1	GCA_003840365.1_ASM384036v1	GCA_004370965.1_ASM437096v1
GCA_003833705.1_ASM383370v1	GCA_003840385.1_ASM384038v1	GCA_004370975.1_ASM437097v1
GCA_003833715.1_ASM383371v1	GCA_003840405.1_ASM384040v1	GCA_004370985.1_ASM437098v1
GCA_003833745.1_ASM383374v1	GCA_003840425.1_ASM384042v1	GCA_004370995.1_ASM437099v1
GCA_003833765.1_ASM383376v1	GCA_003840445.1_ASM384044v1	GCA_004371005.1_ASM437100v1
GCA_003833785.1_ASM383378v1	GCA_003840455.1_ASM384045v1	GCA_004371055.1_ASM437105v1
GCA_003833805.1_ASM383380v1	GCA_003840465.1_ASM384046v1	GCA_004371065.1_ASM437106v1
GCA_003833825.1_ASM383382v1	GCA_003840475.1_ASM384047v1	GCA_004371075.1_ASM437107v1
GCA_003833845.1_ASM383384v1	GCA_003840495.1_ASM384049v1	GCA_004371095.1_ASM437109v1
GCA_003833905.1_ASM383390v1	GCA_003840545.1_ASM384054v1	GCA_004371145.1_ASM437114v1
GCA_003833925.1_ASM383392v1	GCA_003840555.1_ASM384055v1	GCA_004371155.1_ASM437115v1
GCA_003833935.1_ASM383393v1	GCA_003840605.1_ASM384060v1	GCA_004371165.1_ASM437116v1
GCA_003833955.1_ASM383395v1	GCA_003840625.1_ASM384062v1	GCA_004371195.1_ASM437119v1
GCA_003833965.1_ASM383396v1	GCA_003840635.1_ASM384063v1	GCA_004371225.1_ASM437122v1
GCA_003834005.1_ASM383400v1	GCA_003840655.1_ASM384065v1	GCA_004371235.1_ASM437123v1
GCA_003834015.1_ASM383401v1	GCA_003840685.1_ASM384068v1	GCA_004371245.1_ASM437124v1
GCA_003834025.1_ASM383402v1	GCA_003840695.1_ASM384069v1	GCA_004371275.1_ASM437127v1
GCA_003834035.1_ASM383403v1	GCA_003840705.1_ASM384070v1	GCA_004371305.1_ASM437130v1
GCA_003834085.1_ASM383408v1	GCA_003840715.1_ASM384071v1	GCA_004371315.1_ASM437131v1
GCA_003834105.1_ASM383410v1	GCA_003840755.1_ASM384075v1	GCA_004371325.1_ASM437132v1
GCA_003834125.1_ASM383412v1	GCA_003840785.1_ASM384078v1	GCA_004371335.1_ASM437133v1
GCA_003834165.1_ASM383416v1	GCA_003840805.1_ASM384080v1	GCA_004371345.1_ASM437134v1
GCA_003834185.1_ASM383418v1	GCA_003840825.1_ASM384082v1	GCA_004371405.1_ASM437140v1
GCA_003834235.1_ASM383423v1	GCA_003840835.1_ASM384083v1	GCA_004371415.1_ASM437141v1
GCA_003834285.1_ASM383428v1	GCA_003840865.1_ASM384086v1	GCA_004371435.1_ASM437143v1
GCA_003834305.1_ASM383430v1	GCA_003840885.1_ASM384088v1	GCA_004371445.1_ASM437144v1
GCA_003834325.1_ASM383432v1	GCA_003840895.1_ASM384089v1	GCA_004371485.1_ASM437148v1
GCA_003834335.1_ASM383433v1	GCA_003840925.1_ASM384092v1	GCA_004371505.1_ASM437150v1
GCA_003834355.1_ASM383435v1	GCA_003840945.1_ASM384094v1	GCA_004371525.1_ASM437152v1
GCA_003834385.1_ASM383438v1	GCA_003840965.1_ASM384096v1	GCA_004371535.1_ASM437153v1
GCA_003834395.1_ASM383439v1	GCA_003840975.1_ASM384097v1	GCA_004371555.1_ASM437155v1
GCA_003834405.1_ASM383440v1	GCA_003841005.1_ASM384100v1	GCA_004371565.1_ASM437156v1
GCA_003834445.1_ASM383444v1	GCA_003841015.1_ASM384101v1	GCA_004371575.1_ASM437157v1
GCA_003834455.1_ASM383445v1	GCA_003841055.1_ASM384105v1	GCA_004371625.1_ASM437162v1
GCA_003834465.1_ASM383446v1	GCA_003841085.1_ASM384108v1	GCA_004371635.1_ASM437163v1
GCA_003834495.1_ASM383449v1	GCA_003841095.1_ASM384109v1	GCA_004371645.1_ASM437164v1
GCA_003834525.1_ASM383452v1	GCA_003841125.1_ASM384112v1	GCA_004371665.1_ASM437166v1
GCA_003834545.1_ASM383454v1	GCA_003841145.1_ASM384114v1	GCA_004371705.1_ASM437170v1
GCA_003834565.1_ASM383456v1	GCA_003841165.1_ASM384116v1	GCA_004371715.1_ASM437171v1
GCA_003834585.1_ASM383458v1	GCA_003841185.1_ASM384118v1	GCA_004371735.1_ASM437173v1
GCA_003834605.1_ASM383460v1	GCA_003841205.1_ASM384120v1	GCA_004371755.1_ASM437175v1
GCA_003834615.1_ASM383461v1	GCA_003841235.1_ASM384123v1	GCA_004371775.1_ASM437177v1
GCA_003834645.1_ASM383464v1	GCA_003841305.1_ASM384130v1	GCA_004371805.1_ASM437180v1
GCA_003834655.1_ASM383465v1	GCA_003841515.1_ASM384151v1	GCA_004371825.1_ASM437182v1
GCA_003834725.1_ASM383472v1	GCA_003841525.1_ASM384152v1	GCA_004371845.1_ASM437184v1
GCA_003834745.1_ASM383474v1	GCA_003841565.1_ASM384156v1	GCA_004371855.1_ASM437185v1
GCA_003834765.1_ASM383476v1	GCA_003841575.1_ASM384157v1	GCA_004371865.1_ASM437186v1
GCA_003834785.1_ASM383478v1	GCA_003841605.1_ASM384160v1	GCA_004371905.1_ASM437190v1
GCA_003834805.1_ASM383480v1	GCA_003841615.1_ASM384161v1	GCA_004371915.1_ASM437191v1
GCA_003834835.1_ASM383483v1	GCA_003841625.1_ASM384162v1	GCA_004371945.1_ASM437194v1
GCA_003834865.1_ASM383486v1	GCA_003841635.1_ASM384163v1	GCA_004371955.1_ASM437195v1
GCA_003834885.1_ASM383488v1	GCA_003841645.1_ASM384164v1	GCA_004371965.1_ASM437196v1
GCA_003834895.1_ASM383489v1	GCA_003841705.1_ASM384170v1	GCA_004371975.1_ASM437197v1
GCA_003834925.1_ASM383492v1	GCA_003841715.1_ASM384171v1	GCA_004372025.1_ASM437202v1
GCA_003834945.1_ASM383494v1	GCA_003841745.1_ASM384174v1	GCA_004372035.1_ASM437203v1
GCA_003834965.1_ASM383496v1	GCA_003841755.1_ASM384175v1	GCA_004372045.1_ASM437204v1
GCA_003834985.1_ASM383498v1	GCA_003841775.1_ASM384177v1	GCA_004372075.1_ASM437207v1
GCA_003835005.1_ASM383500v1	GCA_003841805.1_ASM384180v1	GCA_004372085.1_ASM437208v1
GCA_003835015.1_ASM383501v1	GCA_003841815.1_ASM384181v1	GCA_004372125.1_ASM437212v1
GCA_003835055.1_ASM383505v1	GCA_003858115.1_ASM385811v1	GCA_004372135.1_ASM437213v1
GCA_003835085.1_ASM383508v1	GCA_003858125.1_ASM385812v1	GCA_004372145.1_ASM437214v1
GCA_003835095.1_ASM383509v1	GCA_003858155.1_ASM385815v1	GCA_004372185.1_ASM437218v1
GCA_003835115.1_ASM383511v1	GCA_003934215.1_ASM393421v1	GCA_004372195.1_ASM437219v1
GCA_003835145.1_ASM383514v1	GCA_003934225.1_ASM393422v1	GCA_004372205.1_ASM437220v1
GCA_003835155.1_ASM383515v1	GCA_003973735.1_ASM397373v1	GCA_004372235.1_ASM437223v1
GCA_003835165.1_ASM383516v1	GCA_003973785.1_ASM397378v1	GCA_004372255.1_ASM437225v1
GCA_003835175.1_ASM383517v1	GCA_003973795.1_ASM397379v1	GCA_004372275.1_ASM437227v1
GCA_003835185.1_ASM383518v1	GCA_003973805.1_ASM397380v1	GCA_004372295.1_ASM437229v1
GCA_003835245.1_ASM383524v1	GCA_003973815.1_ASM397381v1	GCA_004372315.1_ASM437231v1
GCA_003835265.1_ASM383526v1	GCA_003973825.1_ASM397382v1	GCA_004372325.1_ASM437232v1
GCA_003835285.1_ASM383528v1	GCA_003973885.1_ASM397388v1	GCA_004372345.1_ASM437234v1
GCA_003835295.1_ASM383529v1	GCA_003973895.1_ASM397389v1	GCA_004372375.1_ASM437237v1
GCA_003835325.1_ASM383532v1	GCA_003973905.1_ASM397390v1	GCA_004372395.1_ASM437239v1
GCA_003835335.1_ASM383533v1	GCA_003973915.1_ASM397391v1	GCA_004372415.1_ASM437241v1
GCA_003835365.1_ASM383536v1	GCA_003973925.1_ASM397392v1	GCA_004372435.1_ASM437243v1
GCA_003835385.1_ASM383538v1	GCA_003973985.1_ASM397398v1	GCA_004372445.1_ASM437244v1
GCA_003835395.1_ASM383539v1	GCA_003973995.1_ASM397399v1	GCA_004372485.1_ASM437248v1
GCA_003835485.1_ASM383548v1	GCA_003974025.1_ASM397402v1	GCA_004372495.1_ASM437249v1
GCA_003835495.1_ASM383549v1	GCA_003974035.1_ASM397403v1	GCA_004372505.1_ASM437250v1
GCA_003835525.1_ASM383552v1	GCA_003974055.1_ASM397405v1	GCA_004372525.1_ASM437252v1
GCA_003835545.1_ASM383554v1	GCA_003974085.1_ASM397408v1	GCA_004372535.1_ASM437253v1
GCA_003835565.1_ASM383556v1	GCA_003974095.1_ASM397409v1	GCA_004372585.1_ASM437258v1
GCA_003835575.1_ASM383557v1	GCA_003974115.1_ASM397411v1	GCA_004372595.1_ASM437259v1
GCA_003835585.1_ASM383558v1	GCA_003974135.1_ASM397413v1	GCA_004372615.1_ASM437261v1
GCA_003835595.1_ASM383559v1	GCA_003974145.1_ASM397414v1	GCA_004372635.1_ASM437263v1
GCA_003835645.1_ASM383564v1	GCA_003974185.1_ASM397418v1	GCA_004372645.1_ASM437264v1
GCA_003835665.1_ASM383566v1	GCA_003974195.1_ASM397419v1	GCA_004372675.1_ASM437267v1
GCA_003835685.1_ASM383568v1	GCA_003974205.1_ASM397420v1	GCA_004372695.1_ASM437269v1
GCA_003835695.1_ASM383569v1	GCA_003974245.1_ASM397424v1	GCA_004372705.1_ASM437270v1
GCA_003835715.1_ASM383571v1	GCA_003974255.1_ASM397425v1	GCA_004372725.1_ASM437272v1
GCA_003835725.1_ASM383572v1	GCA_003974285.1_ASM397428v1	GCA_004372745.1_ASM437274v1
GCA_003835765.1_ASM383576v1	GCA_003974295.1_ASM397429v1	GCA_004372775.1_ASM437277v1
GCA_003835775.1_ASM383577v1	GCA_003974315.1_ASM397431v1	GCA_004372805.1_ASM437280v1
GCA_003835785.1_ASM383578v1	GCA_003974335.1_ASM397433v1	GCA_004372815.1_ASM437281v1
GCA_003835825.1_ASM383582v1	GCA_003974345.1_ASM397434v1	GCA_004372825.1_ASM437282v1
GCA_003835835.1_ASM383583v1	GCA_003974385.1_ASM397438v1	GCA_004372845.1_ASM437284v1
GCA_003835865.1_ASM383586v1	GCA_003974395.1_ASM397439v1	GCA_004372875.1_ASM437287v1
GCA_003835875.1_ASM383587v1	GCA_003974405.1_ASM397440v1	GCA_004372905.1_ASM437290v1
GCA_003835905.1_ASM383590v1	GCA_003974425.1_ASM397442v1	GCA_004372915.1_ASM437291v1
GCA_003835915.1_ASM383591v1	GCA_003974455.1_ASM397445v1	GCA_004372925.1_ASM437292v1
GCA_003835945.1_ASM383594v1	GCA_003974475.1_ASM397447v1	GCA_004372935.1_ASM437293v1
GCA_003835955.1_ASM383595v1	GCA_003974495.1_ASM397449v1	GCA_004372985.1_ASM437298v1
GCA_003835985.1_ASM383598v1	GCA_003974515.1_ASM397451v1	GCA_004372995.1_ASM437299v1
GCA_003836005.1_ASM383600v1	GCA_003974535.1_ASM397453v1	GCA_004373015.1_ASM437301v1
GCA_003836025.1_ASM383602v1	GCA_003974565.1_ASM397456v1	GCA_004373025.1_ASM437302v1
GCA_003836035.1_ASM383603v1	GCA_003974575.1_ASM397457v1	GCA_004373035.1_ASM437303v1
GCA_003836065.1_ASM383606v1	GCA_003974605.1_ASM397460v1	GCA_004373075.1_ASM437307v1
GCA_003836075.1_ASM383607v1	GCA_003974615.1_ASM397461v1	GCA_004373095.1_ASM437309v1
GCA_003836085.1_ASM383608v1	GCA_003974625.1_ASM397462v1	GCA_004373125.1_ASM437312v1
GCA_003836125.1_ASM383612v1	GCA_003974645.1_ASM397464v1	GCA_004373135.1_ASM437313v1
GCA_003836135.1_ASM383613v1	GCA_003974685.1_ASM397468v1	GCA_004373155.1_ASM437315v1
GCA_003836165.1_ASM383616v1	GCA_003974695.1_ASM397469v1	GCA_004373175.1_ASM437317v1
GCA_003836175.1_ASM383617v1	GCA_003974705.1_ASM397470v1	GCA_004373195.1_ASM437319v1
GCA_003836205.1_ASM383620v1	GCA_003974715.1_ASM397471v1	GCA_004373225.1_ASM437322v1
GCA_003836225.1_ASM383622v1	GCA_003974725.1_ASM397472v1	GCA_004373235.1_ASM437323v1
GCA_003836245.1_ASM383624v1	GCA_003974785.1_ASM397478v1	GCA_004373255.1_ASM437325v1
GCA_003836255.1_ASM383625v1	GCA_003974795.1_ASM397479v1	GCA_004373275.1_ASM437327v1
GCA_003836275.1_ASM383627v1	GCA_003974805.1_ASM397480v1	GCA_004373305.1_ASM437330v1
GCA_003836315.1_ASM383631v1	GCA_003974825.1_ASM397482v1	GCA_004373315.1_ASM437331v1
GCA_003836345.1_ASM383634v1	GCA_003974845.1_ASM397484v1	GCA_004373345.1_ASM437334v1
GCA_003836355.1_ASM383635v1	GCA_003974885.1_ASM397488v1	GCA_004373355.1_ASM437335v1
GCA_003836385.1_ASM383638v1	GCA_003974895.1_ASM397489v1	GCA_004373365.1_ASM437336v1
GCA_003836405.1_ASM383640v1	GCA_003974905.1_ASM397490v1	GCA_004373405.1_ASM437340v1
GCA_003836415.1_ASM383641v1	GCA_003974915.1_ASM397491v1	GCA_004373415.1_ASM437341v1
GCA_003836445.1_ASM383644v1	GCA_003974945.1_ASM397494v1	GCA_004373425.1_ASM437342v1
GCA_003836455.1_ASM383645v1	GCA_003974985.1_ASM397498v1	GCA_004373455.1_ASM437345v1
GCA_003836465.1_ASM383646v1	GCA_003974995.1_ASM397499v1	GCA_004373475.1_ASM437347v1
GCA_003836505.1_ASM383650v1	GCA_003975005.1_ASM397500v1	GCA_004373505.1_ASM437350v1
GCA_003836525.1_ASM383652v1	GCA_003975025.1_ASM397502v1	GCA_004373515.1_ASM437351v1
GCA_003836545.1_ASM383654v1	GCA_003975055.1_ASM397505v1	GCA_004373545.1_ASM437354v1
GCA_003836565.1_ASM383656v1	GCA_003975085.1_ASM397508v1	GCA_004373565.1_ASM437356v1
GCA_003836575.1_ASM383657v1	GCA_003975095.1_ASM397509v1	GCA_004373575.1_ASM437357v1
GCA_003836605.1_ASM383660v1	GCA_003975105.1_ASM397510v1	GCA_004373585.1_ASM437358v1
GCA_003836625.1_ASM383662v1	GCA_003975125.1_ASM397512v1	GCA_004373595.1_ASM437359v1
GCA_003836635.1_ASM383663v1	GCA_003975135.1_ASM397513v1	GCA_004373645.1_ASM437364v1
GCA_003836645.1_ASM383664v1	GCA_003975185.1_ASM397518v1	GCA_004373655.1_ASM437365v1
GCA_003836685.1_ASM383668v1	GCA_003975205.1_ASM397520v1	GCA_004373665.1_ASM437366v1
GCA_003836705.1_ASM383670v1	GCA_003975215.1_ASM397521v1	GCA_004373675.1_ASM437367v1
GCA_003836725.1_ASM383672v1	GCA_003975225.1_ASM397522v1	GCA_004373725.1_ASM437372v1
GCA_003836745.1_ASM383674v1	GCA_003975245.1_ASM397524v1	GCA_004373745.1_ASM437374v1
GCA_003836765.1_ASM383676v1	GCA_003975285.1_ASM397528v1	GCA_004373755.1_ASM437375v1
GCA_003836805.1_ASM383680v1	GCA_003975305.1_ASM397530v1	GCA_004373765.1_ASM437376v1
GCA_003836815.1_ASM383681v1	GCA_003975315.1_ASM397531v1	GCA_004373795.1_ASM437379v1
GCA_003836835.1_ASM383683v1	GCA_003975325.1_ASM397532v1	GCA_004373805.1_ASM437380v1
GCA_003836865.1_ASM383686v1	GCA_003975335.1_ASM397533v1	GCA_004373845.1_ASM437384v1
GCA_003836875.1_ASM383687v1	GCA_003975385.1_ASM397538v1	GCA_004373865.1_ASM437386v1
GCA_003836905.1_ASM383690v1	GCA_003975405.1_ASM397540v1	GCA_004373875.1_ASM437387v1
GCA_003836925.1_ASM383692v1	GCA_003975415.1_ASM397541v1	GCA_004373885.1_ASM437388v1
GCA_003836945.1_ASM383694v1	GCA_003975425.1_ASM397542v1	GCA_004373915.1_ASM437391v1
GCA_003836965.1_ASM383696v1	GCA_003975435.1_ASM397543v1	GCA_004373935.1_ASM437393v1
GCA_003836985.1_ASM383698v1	GCA_003975485.1_ASM397548v1	GCA_004373965.1_ASM437396v1
GCA_003837005.1_ASM383700v1	GCA_003975505.1_ASM397550v1	GCA_004373975.1_ASM437397v1
GCA_003837025.1_ASM383702v1	GCA_003975515.1_ASM397551v1	GCA_004373985.1_ASM437398v1
GCA_003837045.1_ASM383704v1	GCA_003975535.1_ASM397553v1	GCA_004373995.1_ASM437399v1
GCA_003837055.1_ASM383705v1	GCA_003975555.1_ASM397555v1	GCA_004374005.1_ASM437400v1
GCA_003837085.1_ASM383708v1	GCA_003975575.1_ASM397557v1	GCA_004374065.1_ASM437406v1
GCA_003837125.1_ASM383712v1	GCA_003975605.1_ASM397560v1	GCA_004374075.1_ASM437407v1
GCA_003837145.1_ASM383714v1	GCA_003975615.1_ASM397561v1	GCA_004374085.1_ASM437408v1
GCA_003837165.1_ASM383716v1	GCA_003975645.1_ASM397564v1	GCA_004374095.1_ASM437409v1
GCA_003837185.1_ASM383718v1	GCA_003975655.1_ASM397565v1	GCA_004374105.1_ASM437410v1
GCA_003837195.1_ASM383719v1	GCA_003975665.1_ASM397566v1	GCA_004374165.1_ASM437416v1
GCA_003837225.1_ASM383722v1	GCA_003975705.1_ASM397570v1	GCA_004374175.1_ASM437417v1
GCA_003837245.1_ASM383724v1	GCA_003975725.1_ASM397572v1	GCA_004374185.1_ASM437418v1
GCA_003837265.1_ASM383726v1	GCA_003975735.1_ASM397573v1	GCA_004374195.1_ASM437419v1
GCA_003837285.1_ASM383728v1	GCA_003975755.1_ASM397575v1	GCA_004374205.1_ASM437420v1
GCA_003837305.1_ASM383730v1	GCA_003975765.1_ASM397576v1	GCA_004374265.1_ASM437426v1
GCA_003837325.1_ASM383732v1	GCA_003975805.1_ASM397580v1	GCA_004374275.1_ASM437427v1
GCA_003837335.1_ASM383733v1	GCA_003975825.1_ASM397582v1	GCA_004374295.1_ASM437429v1
GCA_003837365.1_ASM383736v1	GCA_003975835.1_ASM397583v1	GCA_004374305.1_ASM437430v1
GCA_003837375.1_ASM383737v1	GCA_003975845.1_ASM397584v1	GCA_004374315.1_ASM437431v1
GCA_003837405.1_ASM383740v1	GCA_003975885.1_ASM397588v1	GCA_004374365.1_ASM437436v1
GCA_003837415.1_ASM383741v1	GCA_003975905.1_ASM397590v1	GCA_004374385.1_ASM437438v1
GCA_003837435.1_ASM383743v1	GCA_003975915.1_ASM397591v1	GCA_004374395.1_ASM437439v1
GCA_003837465.1_ASM383746v1	GCA_003975935.1_ASM397593v1	GCA_004374405.1_ASM437440v1
GCA_003837485.1_ASM383748v1	GCA_003975955.1_ASM397595v1	GCA_004374415.1_ASM437441v1
GCA_003837505.1_ASM383750v1	GCA_003976005.1_ASM397600v1	GCA_004374425.1_ASM437442v1
GCA_003837525.1_ASM383752v1	GCA_003976025.1_ASM397602v1	GCA_004374485.1_ASM437448v1
GCA_003837535.1_ASM383753v1	GCA_003976035.1_ASM397603v1	GCA_004374495.1_ASM437449v1
GCA_003837565.1_ASM383756v1	GCA_003976065.1_ASM397606v1	GCA_004374505.1_ASM437450v1
GCA_003837605.1_ASM383760v1	GCA_003976075.1_ASM397607v1	GCA_004374515.1_ASM437451v1
GCA_003837625.1_ASM383762v1	GCA_003976105.1_ASM397610v1	GCA_004374525.1_ASM437452v1
GCA_003837645.1_ASM383764v1	GCA_003976125.1_ASM397612v1	GCA_004374585.1_ASM437458v1
GCA_003837675.1_ASM383767v1	GCA_003976135.1_ASM397613v1	GCA_004374595.1_ASM437459v1
GCA_003837705.1_ASM383770v1	GCA_003976165.1_ASM397616v1	GCA_004374605.1_ASM437460v1
GCA_003837725.1_ASM383772v1	GCA_003976175.1_ASM397617v1	GCA_004374615.1_ASM437461v1
GCA_003837775.1_ASM383777v1	GCA_003976185.1_ASM397618v1	GCA_004374625.1_ASM437462v1
GCA_003838365.1_ASM383836v1	GCA_003976225.1_ASM397622v1	GCA_004374685.1_ASM437468v1
GCA_003838405.1_ASM383840v1	GCA_003976235.1_ASM397623v1	GCA_004374705.1_ASM437470v1
GCA_003838445.1_ASM383844v1	GCA_003976265.1_ASM397626v1	GCA_004375075.1_ASM437507v1
GCA_003838485.1_ASM383848v1	GCA_003976275.1_ASM397627v1	GCA_004375115.1_ASM437511v1
GCA_003838505.1_ASM383850v1	GCA_003976295.1_ASM397629v1	GCA_004375165.1_ASM437516v1
GCA_003838525.1_ASM383852v1	GCA_003976325.1_ASM397632v1	GCA_004375175.1_ASM437517v1
GCA_003838535.1_ASM383853v1	GCA_003976335.1_ASM397633v1	GCA_004375185.1_ASM437518v1
GCA_003838555.1_ASM383855v1	GCA_003976365.1_ASM397636v1	GCA_004375195.1_ASM437519v1
GCA_003838585.1_ASM383858v1	GCA_003976375.1_ASM397637v1	GCA_004375205.1_ASM437520v1
GCA_003838605.1_ASM383860v1	GCA_003976405.1_ASM397640v1	GCA_004375265.1_ASM437526v1
GCA_003838625.1_ASM383862v1	GCA_003976425.1_ASM397642v1	GCA_004375275.1_ASM437527v1
GCA_003838645.1_ASM383864v1	GCA_003976445.1_ASM397644v1	GCA_004375285.1_ASM437528v1
GCA_003838665.1_ASM383866v1	GCA_003976455.1_ASM397645v1	GCA_004375295.1_ASM437529v1
GCA_003838675.1_ASM383867v1	GCA_003976465.1_ASM397646v1	GCA_004375325.1_ASM437532v1
GCA_003838685.1_ASM383868v1	GCA_003976495.1_ASM397649v1	GCA_004375365.1_ASM437536v1
GCA_003838695.1_ASM383869v1	GCA_003976505.1_ASM397650v1	GCA_004375375.1_ASM437537v1
GCA_003838705.1_ASM383870v1	GCA_003976545.1_ASM397654v1	GCA_004375385.1_ASM437538v1
GCA_003838765.1_ASM383876v1	GCA_003976555.1_ASM397655v1	GCA_004375405.1_ASM437540v1
GCA_003838785.1_ASM383878v1	GCA_003976565.1_ASM397656v1	GCA_004375425.1_ASM437542v1
GCA_003838805.1_ASM383880v1	GCA_003976585.1_ASM397658v1	GCA_004375455.1_ASM437545v1
GCA_003838815.1_ASM383881v1	GCA_003976595.1_ASM397659v1	GCA_004375475.1_ASM437547v1
GCA_003838825.1_ASM383882v1	GCA_003976645.1_ASM397664v1	GCA_004375495.1_ASM437549v1
GCA_003838865.1_ASM383886v1	GCA_003976655.1_ASM397665v1	GCA_004375515.1_ASM437551v1
GCA_003838875.1_ASM383887v1	GCA_003976665.1_ASM397666v1	GCA_004375525.1_ASM437552v1
GCA_003838895.1_ASM383889v1	GCA_003976675.1_ASM397667v1	GCA_004375535.1_ASM437553v1
GCA_003838925.1_ASM383892v1	GCA_003976685.1_ASM397668v1	GCA_004375585.1_ASM437558v1
GCA_003838935.1_ASM383893v1	GCA_003976745.1_ASM397674v1	GCA_004375595.1_ASM437559v1
GCA_003838965.1_ASM383896v1	GCA_003976755.1_ASM397675v1	GCA_004375625.1_ASM437562v1
GCA_003838975.1_ASM383897v1	GCA_003976765.1_ASM397676v1	GCA_004378685.1_ASM437868v1
GCA_003839005.1_ASM383900v1	GCA_003976775.1_ASM397677v1	GCA_004378695.1_ASM437869v1
GCA_003839025.1_ASM383902v1	GCA_003976805.1_ASM397680v1	GCA_004378725.1_ASM437872v1
GCA_003839035.1_ASM383903v1	GCA_003976845.1_ASM397684v1	GCA_004378735.1_ASM437873v1
GCA_003839065.1_ASM383906v1	GCA_003976855.1_ASM397685v1	GCA_004378745.1_ASM437874v1
GCA_003839085.1_ASM383908v1	GCA_003976865.1_ASM397686v1	GCA_004378755.1_ASM437875v1
GCA_003839105.1_ASM383910v1	GCA_003976875.1_ASM397687v1	GCA_004378765.1_ASM437876v1
GCA_003839125.1_ASM383912v1	GCA_003976905.1_ASM397690v1	GCA_015277575.1_ASM1527757v1
GCA_003839145.1_ASM383914v1	GCA_003976945.1_ASM397694v1	GCA_019990675.1_ASM1999067v1
*For isolates containing acquired β-lactamases, the genome assembly name (ASM********), isolate name, country of origin and β-lactamase genes are shown. For remaining isolates, the NCBI RefSeq (number GCA_***********) and Genome assembly name are shown.
The 858 P. aeruginosa genome sequences are from the International Pseudomonas aeruginosa Consortium (IPCD) and were obtained from the BioProject PRJNA325248.
Reference
Freschi L, Jeukens J, Kukavica-Ibrulj I, Boyle B, Dupont MJ, Laroche J, Larose S, Maaroufi H, Fothergill JL, Moore M, Winsor GL, Aaron SD, Barbeau J, Bell SC, Burns JL, Camara M, Cantin A, Charette SJ, Dewar K, Déziel É, Grimwood K, Hancock RE, Harrison JJ, Heeb S, Jelsbak L, Jia B, Kenna DT, Kidd TJ, Klockgether J, Lam JS, Lamont IL, Lewenza S, Loman N, Malouin F, Manos J, McArthur AG, McKeown J…

## Sheet: Table S2 
Table S2. Genomes of carbapenem-resistant P. aeruginosa isolates.
β-lactamases identified in the isolate
Isolate name	NCBI genome assembly name	MIC meropenem (mg/L)	Class A	Class B	Class D	Country of origin	Reference
Isolates from our collection
1255885	SAMN15663254	1024	blaKPC-2			Chile	Rehman et al, 2021
1257147	SAMN15663255	8			blaOXA-1, blaOXA-17, blaOXA-129	Argentina	Rehman et al, 2021
1260715	SAMN15663258	16			blaOXA-10	Turkey	Rehman et al, 2021
1260990	SAMN15663259	128		blaVIM-2	blaOXA-10	Greece	Rehman et al, 2021
1275655	SAMN15663267	128	blaGES-19 x2, blaGES-20		blaOXA-2	Mexico	Rehman et al, 2021
1324459	SAMN15663277	64	blaVEB-1		blaOXA-10, blaOXA-233	Romania	Rehman et al, 2021
1344658	SAMN15663278	32	blaCARB-2			Turkey	Rehman et al, 2021
1420275	SAMN15663281	256	blaGES-19, blaGES-20		blaOXA-2	Mexico	Rehman et al, 2021
1586981	SAMN15663286	32			blaOXA-2	Belgium	Rehman et al, 2021
1607533	SAMN15663288	8			blaOXA-2	Russia	Rehman et al, 2021
1690076	SAMN15663290	16	blaGES-19, blaGES-20		blaOXA-2	Mexico	Rehman et al, 2021
Isolates from Khaledi et al
CH2543	SAMN10564404	32	blaGES-5			Berlin	Khaledi et al, 2020
CH2591	SAMN10564401	8	blaGES-1			Berlin	Khaledi et al, 2020
CH2608	SAMN10564398	8	blaSHV-12			Berlin	Khaledi et al, 2020
CH2639	SAMN10564396	8	blaGES-1			Berlin	Khaledi et al, 2020
CH2657	SAMN10564395	64	blaGES-5			Berlin	Khaledi et al, 2020
CH2665	SAMN10564392	64	blaVEB-1		blaOXA-10	Berlin	Khaledi et al, 2020
CH2674	SAMN10564390	16			blaOXA-2	Berlin	Khaledi et al, 2020
CH2675	SAMN10564389	128	blaGES-5			Berlin	Khaledi et al, 2020
CH2698	SAMN10564433	8		blaVIM-2		Berlin	Khaledi et al, 2020
CH2706	SAMN10564426	256		blaIMP-1		Berlin	Khaledi et al, 2020
CH2707	SAMN10564425	8	blaGES-9			Berlin	Khaledi et al, 2020
CH2748	SAMN10564417	8			blaOXA-2	Berlin	Khaledi et al, 2020
CH3290	SAMN10564439	16			blaOXA-10	Berlin	Khaledi et al, 2020
CH3462	SAMN10564466	8		blaVIM-4		Berlin	Khaledi et al, 2020
CH3613	SAMN10564461	64		blaVIM-2		Berlin	Khaledi et al, 2020
CH4560	SAMN10564491	64	blaCARB-2	blaVIM-1		Berlin	Khaledi et al, 2020
CH4634	SAMN10564487	32		blaVIM-2		Berlin	Khaledi et al, 2020
CH4745	SAMN10564481	8	blaGES-1			Berlin	Khaledi et al, 2020
CH4877	SAMN10564472	16	blaVEB-1		blaOXA-10	Berlin	Khaledi et al, 2020
CH4916	SAMN10564508	16	blaGES-5			Berlin	Khaledi et al, 2020
CH5022	SAMN10564505	128	blaGES-5			Berlin	Khaledi et al, 2020
CH5174	SAMN10564538	128	blaCARB-2	blaVIM-1		Berlin	Khaledi et al, 2020
CH5464	SAMN10564523	64	blaGES-5			Berlin	Khaledi et al, 2020
CH5591	SAMN10564516	8	blaVEB-1		blaOXA-10	Berlin	Khaledi et al, 2020
CH5666	SAMN10564511	8	blaGES-1			Berlin	Khaledi et al, 2020
CH5688	SAMN10564510	16			blaOXA-2	Berlin	Khaledi et al, 2020
CH5695	SAMN10564542	8	blaGES-1			Berlin	Khaledi et al, 2020
ESP053	SAMN10565067	8			blaOXA-2	Spain	Khaledi et al, 2020
ESP060	SAMN10565062	32		blaVIM-2		Spain	Khaledi et al, 2020
ESP064	SAMN10565059	64		blaVIM-2		Spain	Khaledi et al, 2020
ESP068	SAMN10565056	128		blaVIM-47 x2		Spain	Khaledi et al, 2020
ESP069	SAMN10565055	64		blaVIM-2		Spain	Khaledi et al, 2020
ESP078	SAMN10564610	64		blaVIM-2		Spain	Khaledi et al, 2020
ESP084	SAMN10565072	8		blaVIM-2		Spain	Khaledi et al, 2020
ESP091	SAMN10565121	16		blaVIM-47 x2		Spain	Khaledi et al, 2020
F1697	SAMN10565117	512		blaVIM-1		Frankfurt	Khaledi et al, 2020
F1724	SAMN10565114	512		blaVIM-1		Frankfurt	Khaledi et al, 2020
F1741	SAMN10565112	512		blaVIM-1		Frankfurt	Khaledi et al, 2020
F1746	SAMN10565110	512		blaVIM-1		Frankfurt	Khaledi et al, 2020
F1747	SAMN10565109	512		blaVIM-1		Frankfurt	Khaledi et al, 2020
F1752	SAMN10565135	128		blaVIM-2	blaOXA-4	Frankfurt	Khaledi et al, 2020
F1754	SAMN10565134	16			blaLCR-1	Frankfurt	Khaledi et al, 2020
F1757	SAMN10565133	64		blaVIM-2		Frankfurt	Khaledi et al, 2020
F1760	SAMN10565130	128		blaVIM-2	blaOXA-4	Frankfurt	Khaledi et al, 2020
F1787	SAMN10565126	16			blaOXA-2	Frankfurt	Khaledi et al, 2020
F1789	SAMN10565125	512		blaVIM-2	blaOXA-4	Frankfurt	Khaledi et al, 2020
F1795	SAMN10565124	512		blaVIM-1		Frankfurt	Khaledi et al, 2020
F1810	SAMN10565160	512		blaVIM-1		Frankfurt	Khaledi et al, 2020
F1979	SAMN10565143	512		blaVIM-1		Frankfurt	Khaledi et al, 2020
F1983	SAMN10565142	512		blaVIM-1		Frankfurt	Khaledi et al, 2020
F2000	SAMN10565140	512		blaVIM-1		Frankfurt	Khaledi et al, 2020
F2040	SAMN10565194	512		blaVIM-1		Frankfurt	Khaledi et al, 2020
F2045	SAMN10565192	128			blaLCR-1	Frankfurt	Khaledi et al, 2020
F2054	SAMN10565191	512		blaVIM-2		Frankfurt	Khaledi et al, 2020
F2056	SAMN10565189	8		blaVIM-1		Frankfurt	Khaledi et al, 2020
F2064	SAMN10565187	512		blaVIM-1		Frankfurt	Khaledi et al, 2020
F2073	SAMN10565185	64			blaOXA-10	Frankfurt	Khaledi et al, 2020
F2097	SAMN10565180	512		blaVIM-1		Frankfurt	Khaledi et al, 2020
F2167	SAMN10565172	512		blaVIM-1		Frankfurt	Khaledi et al, 2020
F2208	SAMN10565166	8	blaSHV-12			Frankfurt	Khaledi et al, 2020
M70635118	SAMN10567846	16		blaIMP-31	blaOXA-35	Muenster	Khaledi et al, 2020
M70638412	SAMN10567828	32		blaIMP-31	blaOXA-35	Muenster	Khaledi et al, 2020
MHH17441	SAMN10573913	16			blaOXA-2	Hanover	Khaledi et al, 2020
PSAE2127	SAMN10573973	8			blaOXA-36	Hungary	Khaledi et al, 2020
PSAE2139	SAMN10573952	16	blaPER-1		blaOXA-2, blaOXA-74	Romania	Khaledi et al, 2020
Vb20477	SAMN10573946	512		blaVIM-1		Essen	Khaledi et al, 2020
ZG322541	SAMN10573964	64		blaVIM-2		Zwickau	Khaledi et al, 2020
ZG5021922	SAMN10573962	256		blaIMP-7	blaOXA-2	Leipzig	Khaledi et al, 2020
ZG5048010	SAMN10573961	256		blaVIM-2		Leipzig	Khaledi et al, 2020
ZG5051896	SAMN10573960	32		blaVIM-2		Leipzig	Khaledi et al, 2020
ZG8006959	SAMN10573958	64		blaVIM-2		Leipzig	Khaledi et al, 2020
ZG8510487	SAMN10573956	64	blaCARB-2	blaVIM-4		Leipzig	Khaledi et al, 2020
ZG8525123	SAMN10573955	16		blaVIM-4		Leipzig	Khaledi et al, 2020
No β-lactamases found in these isolates
Isolate name	NCBI genome assembly name	Location of origin	Reference
Isolates from our collection
1257763	SAMN15663256	Italy	Rehman et al, 2021
1260410	SAMN15663257	Czech Republic	Rehman et al, 2021
1265577	SAMN15663260	Poland	Rehman et al, 2021
1268230	SAMN15663262	Spain	Rehman et al, 2021
1271701	SAMN15663264	Israel	Rehman et al, 2021
1275666	SAMN15663268	Mexico	Rehman et al, 2021
1281476	SAMN15663271	United States	Rehman et al, 2021
1586994	SAMN15663287	Belgium	Rehman et al, 2021
1679579	SAMN15663289	Hungary	Rehman et al, 2021
Isolates from Khaledi et al
CF609_Iso3	SAMN10564409	Essen	Khaledi et al, 2020
CH2502	SAMN10564407	Berlin	Khaledi et al, 2020
CH2598	SAMN10564399	Berlin	Khaledi et al, 2020
CH2623	SAMN10564397	Berlin	Khaledi et al, 2020
CH2658	SAMN10564394	Berlin	Khaledi et al, 2020
CH2660	SAMN10564393	Berlin	Khaledi et al, 2020
CH2672	SAMN10564391	Berlin	Khaledi et al, 2020
CH2677	SAMN10564388	Berlin	Khaledi et al, 2020
CH2682	SAMN10564430	Berlin	Khaledi et al, 2020
CH2685	SAMN10564429	Berlin	Khaledi et al, 2020
CH2687	SAMN10564435	Berlin	Khaledi et al, 2020
CH2713	SAMN10564424	Berlin	Khaledi et al, 2020
CH2735	SAMN10564419	Berlin	Khaledi et al, 2020
CH2747	SAMN10564418	Berlin	Khaledi et al, 2020
CH3177	SAMN10564442	Berlin	Khaledi et al, 2020
CH3325	SAMN10564467	Berlin	Khaledi et al, 2020
CH3466	SAMN10564465	Berlin	Khaledi et al, 2020
CH3484	SAMN10564464	Berlin	Khaledi et al, 2020
CH3797	SAMN10564459	Berlin	Khaledi et al, 2020
CH4083	SAMN10564454	Berlin	Khaledi et al, 2020
CH4584	SAMN10564490	Berlin	Khaledi et al, 2020
CH4703	SAMN10564484	Berlin	Khaledi et al, 2020
CH4704	SAMN10564483	Berlin	Khaledi et al, 2020
CH4755	SAMN10564480	Berlin	Khaledi et al, 2020
CH4757	SAMN10564479	Berlin	Khaledi et al, 2020
CH4766	SAMN10564478	Berlin	Khaledi et al, 2020
CH4780	SAMN10564477	Berlin	Khaledi et al, 2020
CH4785	SAMN10564476	Berlin	Khaledi et al, 2020
CH4840	SAMN10564475	Berlin	Khaledi et al, 2020
CH4860	SAMN10564474	Berlin	Khaledi et al, 2020
CH4862	SAMN10564473	Berlin	Khaledi et al, 2020
CH4990	SAMN10564507	Berlin	Khaledi et al, 2020
CH5182	SAMN10564537	Berlin	Khaledi et al, 2020
CH5267	SAMN10564533	Berlin	Khaledi et al, 2020
CH5291	SAMN10564532	Berlin	Khaledi et al, 2020
CH5334	SAMN10564531	Berlin	Khaledi et al, 2020
CH5353	SAMN10564530	Berlin	Khaledi et al, 2020
CH5363	SAMN10564527	Berlin	Khaledi et al, 2020
CH5387	SAMN10564526	Berlin	Khaledi et al, 2020
CH5432	SAMN10564525	Berlin	Khaledi et al, 2020
CH5462	SAMN10564524	Berlin	Khaledi et al, 2020
CH5478	SAMN10564522	Berlin	Khaledi et al, 2020
CH5548	SAMN10564519	Berlin	Khaledi et al, 2020
CH5550	SAMN10564518	Berlin	Khaledi et al, 2020
CH5551	SAMN10564517	Berlin	Khaledi et al, 2020
CH5596	SAMN10564515	Berlin	Khaledi et al, 2020
CH5597	SAMN10564514	Berlin	Khaledi et al, 2020
CH5638	SAMN10564512	Berlin	Khaledi et al, 2020
ESP023	SAMN10564555	Spain	Khaledi et al, 2020
ESP025	SAMN10564553	Spain	Khaledi et al, 2020
ESP055	SAMN10565066	Spain	Khaledi et al, 2020
ESP059	SAMN10565063	Spain	Khaledi et al, 2020
ESP061	SAMN10565061	Spain	Khaledi et al, 2020
ESP063	SAMN10565060	Spain	Khaledi et al, 2020
ESP067	SAMN10565057	Spain	Khaledi et al, 2020
ESP070	SAMN10565054	Spain	Khaledi et al, 2020
ESP072	SAMN10565052	Spain	Khaledi et al, 2020
ESP073	SAMN10564615	Spain	Khaledi et al, 2020
ESP074	SAMN10564614	Spain	Khaledi et al, 2020
ESP079	SAMN10564609	Spain	Khaledi et al, 2020
ESP082	SAMN10565074	Spain	Khaledi et al, 2020
ESP083	SAMN10565073	Spain	Khaledi et al, 2020
ESP088	SAMN10565071	Spain	Khaledi et al, 2020
F1688	SAMN10565119	Frankfurt	Khaledi et al, 2020
F1689	SAMN10565118	Frankfurt	Khaledi et al, 2020
F1706	SAMN10565116	Frankfurt	Khaledi et al, 2020
F1712	SAMN10565115	Frankfurt	Khaledi et al, 2020
F1727	SAMN10565113	Frankfurt	Khaledi et al, 2020
F1745	SAMN10565111	Frankfurt	Khaledi et al, 2020
F1748	SAMN10565136	Frankfurt	Khaledi et al, 2020
F1759	SAMN10565131	Frankfurt	Khaledi et al, 2020
F1764	SAMN10565128	Frankfurt	Khaledi et al, 2020
F1775	SAMN10565127	Frankfurt	Khaledi et al, 2020
F1796	SAMN10565123	Frankfurt	Khaledi et al, 2020
F1798	SAMN10565122	Frankfurt	Khaledi et al, 2020
F1801	SAMN10565161	Frankfurt	Khaledi et al, 2020
F1823	SAMN10565157	Frankfurt	Khaledi et al, 2020
F1880	SAMN10565150	Frankfurt	Khaledi et al, 2020
F1883	SAMN10565149	Frankfurt	Khaledi et al, 2020
F1894	SAMN10565147	Frankfurt	Khaledi et al, 2020
F1957	SAMN10565146	Frankfurt	Khaledi et al, 2020
F1997	SAMN10565141	Frankfurt	Khaledi et al, 2020
F2003	SAMN10565139	Frankfurt	Khaledi et al, 2020
F2005	SAMN10565138	Frankfurt	Khaledi et al, 2020
F2010	SAMN10565163	Frankfurt	Khaledi et al, 2020
F2017	SAMN10565162	Frankfurt	Khaledi et al, 2020
F2020	SAMN10565165	Frankfurt	Khaledi et al, 2020
F2029	SAMN10565198	Frankfurt	Khaledi et al, 2020
F2035	SAMN10565195	Frankfurt	Khaledi et al, 2020
F2044	SAMN10565193	Frankfurt	Khaledi et al, 2020
F2055	SAMN10565190	Frankfurt	Khaledi et al, 2020
F2059	SAMN10565188	Frankfurt	Khaledi et al, 2020
F2065	SAMN10565186	Frankfurt	Khaledi et al, 2020
F2081	SAMN10565183	Frankfurt	Khaledi et al, 2020
F2093	SAMN10565181	Frankfurt	Khaledi et al, 2020
F2119	SAMN10565178	Frankfurt	Khaledi et al, 2020
F2128	SAMN10565177	Frankfurt	Khaledi et al, 2020
F2137	SAMN10565176	Frankfurt	Khaledi et al, 2020
F2148	SAMN10565175	Frankfurt	Khaledi et al, 2020
F2165	SAMN10565174	Frankfurt	Khaledi et al, 2020
F2166	SAMN10565173	Frankfurt	Khaledi et al, 2020
F2172	SAMN10565171	Frankfurt	Khaledi et al, 2020
F2199	SAMN10565169	Frankfurt	Khaledi et al, 2020
F2230	SAMN10567461	Frankfurt	Khaledi et al, 2020
F2234	SAMN10569842	Frankfurt	Khaledi et al, 2020
F2235	SAMN10565299	Frankfurt	Khaledi et al, 2020
F2240	SAMN10567967	Frankfurt	Khaledi et al, 2020
M70563004	SAMN10567949	Muenster	Khaledi et al, 2020
M70564993	SAMN10567932	Muenster	Khaledi et al, 2020
M70565254	SAMN10567915	Muenster	Khaledi et al, 2020
M70565897	SAMN10567899	Muenster	Khaledi et al, 2020
M70604538	SAMN10567883	Muenster	Khaledi et al, 2020
M70608424	SAMN10567864	Muenster	Khaledi et al, 2020
M70639645	SAMN10567811	Muenster	Khaledi et al, 2020
M70640096	SAMN10567793	Muenster	Khaledi et al, 2020
M70649365	SAMN10567698	Muenster	Khaledi et al, 2020
MHH0985	SAMN10567567	Hanover	Khaledi et al, 2020
MHH14929	SAMN10567529	Hanover	Khaledi et al, 2020
MHH15103	SAMN10569826	Hanover	Khaledi et al, 2020
MHH15151	SAMN10569809	Hanover	Khaledi et al, 2020
MHH15204	SAMN10569774	Hanover	Khaledi et al, 2020
MHH16050	SAMN10573928	Hanover	Khaledi et al, 2020
MHH16208	SAMN10573927	Hanover	Khaledi et al, 2020
MHH16379	SAMN10573925	Hanover	Khaledi et al, 2020
MHH16427	SAMN10573924	Hanover	Khaledi et al, 2020
MHH17501	SAMN10573912	Hanover	Khaledi et al, 2020
MHH17546	SAMN10573911	Hanover	Khaledi et al, 2020
MHH17767	SAMN10573910	Hanover	Khaledi et al, 2020
MHH17783	SAMN10573909	Hanover	Khaledi et al, 2020
PSAE1438	SAMN10573902	Stuttgart	Khaledi et al, 2020
PSAE1439	SAMN10573901	Stuttgart	Khaledi et al, 2020
PSAE1645	SAMN10573896	Munich	Khaledi et al, 2020
PSAE1742	SAMN10573890	Freiburg	Khaledi et al, 2020
PSAE1872	SAMN10573887	Berlin	Khaledi et al, 2020
PSAE1912	SAMN10573885	Regensburg	Khaledi et al, 2020
PSAE1934	SAMN10573951	Bremen	Khaledi et al, 2020
PSAE1975	SAMN10573949	Regensburg	Khaledi et al, 2020
PSAE2125	SAMN10573975	Neubrandenburg	Khaledi et al, 2020
PSAE2126	SAMN10573974	Neubrandenburg	Khaledi et al, 2020
PSAE2325	SAMN10573947	Neubrandenburg	Khaledi et al, 2020
Vb3320	SAMN10573945	Essen	Khaledi et al, 2020
ZG301975	SAMN10573937	Goerlitz	Khaledi et al, 2020
ZG5003493	SAMN10573963	Leipzig	Khaledi et al, 2020
ZG5089456	SAMN10573959	Leipzig	Khaledi et al, 2020
ZG8038581181	SAMN10573957	Chemnitz	Khaledi et al, 2020
References
Rehman A, Jeukens J, Levesque RC, Lamont IL. 2021. Gene-Gene Interactions Dictate Ciprofloxacin Resistance in Pseudomonas aeruginosa and Facilitate Prediction of Resistance Phenotype from Genome Sequence Data. Antimicrob Agents Chemother 65:e0269620.
Khaledi A, Weimann A, Schniederjans M, Asgari E, Kuo T-H, Oliver A, Cabot G, Kola A, Gastmeier P, Hogardt M, Jonas D, Mofrad MR, Bremges A, McHardy AC, Häussler S. 2020. Predicting antimicrobial resistance in Pseudomonas aeruginosa with machine learning-enabled molecular diagnostics. EMBO Mol Med 12:e10264

## Sheet: Table S3
Table S3. Genomes used for phylogenetic analysis.
Strain name	Origin	Country	Meropenem	BioProject	BioSample	Reference
CHA	Clinic reference strain	France			SAMN14352264	De Soyza et al, 2013
PA14	Clinic reference strain	USA			SAMN02603591	De Soyza et al, 2013
PAO1	Clinic reference strain	Australia			SAMN02603714	De Soyza et al, 2013, Stover et al, 2000
LESB58	Clinic reference strain	United Kingdom			SAMEA1705916	De Soyza et al, 2013
AES-1R	Clinic reference strain	Australia			SAMN02471202	De Soyza et al, 2013
Isolates from our collection
1252420	clinic	Australia	Sensitive	PRJNA649313	SAMN15663252	Rehman et al, 2021
1254434	clinic	Australia	Sensitive	PRJNA649313	SAMN15663253	Rehman et al, 2021
1255885	clinic	Chile	Resistant	PRJNA649313	SAMN15663254	Rehman et al, 2021
1257147	clinic	Argentina	Resistant	PRJNA649313	SAMN15663255	Rehman et al, 2021
1257763	clinic	Italy	Resistant	PRJNA649313	SAMN15663256	Rehman et al, 2021
1260410	clinic	Czech Republic	Resistant	PRJNA649313	SAMN15663257	Rehman et al, 2021
1260715	clinic	Turkey	Resistant	PRJNA649313	SAMN15663258	Rehman et al, 2021
1260990	clinic	Greece	Resistant	PRJNA649313	SAMN15663259	Rehman et al, 2021
1265577	clinic	Poland	Sensitive	PRJNA649313	SAMN15663260	Rehman et al, 2021
1266654	clinic	Russia	Sensitive	PRJNA649313	SAMN15663261	Rehman et al, 2021
1268230	clinic	Spain	Resistant	PRJNA649313	SAMN15663262	Rehman et al, 2021
1271047	clinic	Germany	Sensitive	PRJNA649313	SAMN15663263	Rehman et al, 2021
1271701	clinic	Israel	Resistant	PRJNA649313	SAMN15663264	Rehman et al, 2021
1271954	clinic	Israel	Sensitive	PRJNA649313	SAMN15663265	Rehman et al, 2021
1272032	clinic	Czech Republic	Sensitive	PRJNA649313	SAMN15663266	Rehman et al, 2021
1275655	clinic	Mexico	Resistant	PRJNA649313	SAMN15663267	Rehman et al, 2021
1275666	clinic	Mexico	Sensitive	PRJNA649313	SAMN15663268	Rehman et al, 2021
1279293	clinic	United Kingdom	Sensitive	PRJNA649313	SAMN15663269	Rehman et al, 2021
1280466	clinic	Spain	Sensitive	PRJNA649313	SAMN15663270	Rehman et al, 2021
1281476	clinic	United States	Resistant	PRJNA649313	SAMN15663271	Rehman et al, 2021
1292777	clinic	Venezuela	Sensitive	PRJNA649313	SAMN15663272	Rehman et al, 2021
1295835	clinic	Italy	Sensitive	PRJNA649313	SAMN15663273	Rehman et al, 2021
1300097	clinic	Mexico	Sensitive	PRJNA649313	SAMN15663274	Rehman et al, 2021
1301482	clinic	Mexico	Sensitive	PRJNA649313	SAMN15663275	Rehman et al, 2021
1313352	clinic	Malaysia	Sensitive	PRJNA649313	SAMN15663276	Rehman et al, 2021
1324459	clinic	Romania	Resistant	PRJNA649313	SAMN15663277	Rehman et al, 2021
1344658	clinic	Turkey	Resistant	PRJNA649313	SAMN15663278	Rehman et al, 2021
1417546	clinic	Mexico	Sensitive	PRJNA649313	SAMN15663279	Rehman et al, 2021
1419840	clinic	Colombia	Sensitive	PRJNA649313	SAMN15663280	Rehman et al, 2021
1420275	clinic	Mexico	Resistant	PRJNA649313	SAMN15663281	Rehman et al, 2021
1423253	clinic	Belgium	Sensitive	PRJNA649313	SAMN15663282	Rehman et al, 2021
1449019	clinic	United States	Sensitive	PRJNA649313	SAMN15663283	Rehman et al, 2021
1459372	clinic	Philippines	Sensitive	PRJNA649313	SAMN15663284	Rehman et al, 2021
1586981	clinic	Belgium	Resistant	PRJNA649313	SAMN15663286	Rehman et al, 2021
1586994	clinic	Belgium	Resistant	PRJNA649313	SAMN15663287	Rehman et al, 2021
1607533	clinic	Russia	Resistant	PRJNA649313	SAMN15663288	Rehman et al, 2021
1690076	clinic	Mexico	Resistant	PRJNA649313	SAMN15663290	Rehman et al, 2021
1709299	clinic	Brazil	Sensitive	PRJNA649313	SAMN15663291	Rehman et al, 2021
AUS106	clinic	Australia	Resistant	PRJNA325248	SAMN07423962	Freschi et al, 2015
Isolates from BioProject PRJNA325248 (IPCD)
4068	clinic	Thailand	Resistant	PRJNA325248	SAMN07424178	Freschi et al, 2015
172BR	clinic	Brazil	Resistant	PRJNA325248	SAMN07424213	Freschi et al, 2015
175BR	clinic	Brazil	Unknown	PRJNA325248	SAMN07424210	Freschi et al, 2015
205BR	clinic	Brazil	Unknown	PRJNA325248	SAMN07424212	Freschi et al, 2015
211BR	clinic	Brazil	Unknown	PRJNA325248	SAMN07424211	Freschi et al, 2015
21BR	clinic	Brazil	Unknown	PRJNA325248	SAMN07424214	Freschi et al, 2015
36BR	clinic	Brazil	Unknown	PRJNA325248	SAMN07424215	Freschi et al, 2015
A2448	clinic	Thailand	Unknown	PRJNA325248	SAMN07424171	Freschi et al, 2015
Aa249	clinic	Germany	Unknown	PRJNA325248	SAMN07424083	Freschi et al, 2015
Co380791	clinic	Colombia	Unknown	PRJNA325248	SAMN07424048	Freschi et al, 2015
Co398373	clinic	Colombia	Unknown	PRJNA325248	SAMN07424026	Freschi et al, 2015
ESP06B	clinic	Belgium	Unknown	PRJNA325248	SAMN07424045	Freschi et al, 2015
F2	clinic	United Kingdom	Unknown	PRJNA325248	SAMN07424147	Freschi et al, 2015
H638	clinic	Thailand	Unknown	PRJNA325248	SAMN07424173	Freschi et al, 2015
HPA16	clinic	Italy	Unknown	PRJNA325248	SAMN07424025	Freschi et al, 2015
HPA8	clinic	Netherlands	Unknown	PRJNA325248	SAMN07424023	Freschi et al, 2015
Mi162	clinic	USA	Unknown	PRJNA325248	SAMN07423894	Freschi et al, 2015
PN586(35)w	clinic	Panama	Unknown	PRJNA325248	SAMN07424028	Freschi et al, 2015
So098	clinic	Bulgaria	Unknown	PRJNA325248	SAMN07424029	Freschi et al, 2015
T2101	clinic	Thailand	Unknown	PRJNA325248	SAMN07424172	Freschi et al, 2015
T2101 ‘2’	clinic	Thailand	Unknown	PRJNA325248	SAMN07424172	Freschi et al, 2015
T2436	clinic	Thailand	Unknown	PRJNA325248	SAMN07424174	Freschi et al, 2015
T2436 ‘2’	clinic	Thailand	Unknown	PRJNA325248	SAMN07424174	Freschi et al, 2015
T3354	clinic	Thailand	Unknown	PRJNA325248	SAMN10478498	Freschi et al, 2015
T3583	clinic	Thailand	Unknown	PRJNA325248	SAMN07424170	Freschi et al, 2015
References.
De Soyza A, Hall AJ, Mahenthiralingam E, Drevinek P, Kaca W, Drulis-Kawa Z, Stoitsova SR, Toth V, Coenye T, Zlosnik JE, Burns JL, Sá-Correia I, De Vos D, Pirnay JP, Kidd TJ, Reid D, Manos J, Klockgether J, Wiehlmann L, Tümmler B, McClean S, Winstanley C. 2013. Developing an international Pseudomonas aeruginosa reference panel. Microbiologyopen 2:1010-23.
Stover CK, Pham XQ, Erwin AL, Mizoguchi SD, Warrener P, Hickey MJ, Brinkman FSL, Hufnagle WO, Kowalik DJ, Lagrou M, Garber RL, Goltry L, Tolentino E, Westbrock-Wadman S, Yuan Y, Brody LL, Coulter SN, Folger KR, Kas A, Larbig K, Lim R, Smith K, Spencer D, Wong GKS, Wu Z, Paulsen IT, Reizer J, Saier MH, Hancock REW, Lory S, Olson MV. 2000. Complete genome sequence of Pseudomonas aeruginosa PAO1, an…
Freschi L, Jeukens J, Kukavica-Ibrulj I, Boyle B, Dupont MJ, Laroche J, Larose S, Maaroufi H, Fothergill JL, Moore M, Winsor GL, Aaron SD, Barbeau J, Bell SC, Burns JL, Camara M, Cantin A, Charette SJ, Dewar K, Déziel É, Grimwood K, Hancock RE, Harrison JJ, Heeb S, Jelsbak L, Jia B, Kenna DT, Kidd TJ, Klockgether J, Lam JS, Lamont IL, Lewenza S, Loman N, Malouin F, Manos J, McArthur AG, McKeown J…
Rehman A, Jeukens J, Levesque RC, Lamont IL. 2021. Gene-Gene Interactions Dictate Ciprofloxacin Resistance in Pseudomonas aeruginosa and Facilitate Prediction of Resistance Phenotype from Genome Sequence Data. Antimicrob Agents Chemother 65:e0269620.

## Sheet: Table S4
Table S4. Replicate MIC values for P. aeruginosa PAO1 expressing acquired β-lactamases.
β-lactamase	MEM*	MEM	MEM	IMI	IMI	IMI	CARB	CARB	CARB	PIP	PIP	PIP
None	0.5	0.5	0.5	2	2	2	16	16	16	2	2	2
Empty vector	0.5	0.5	0.5	2	2	2	16	16	16	2	2	2
KPC-2	8	8	8	4	4	4	512	512	512	16	16	26
GES-19	2	2	2	2	1	2	512	512	512	16	16	16
GES-20	16	16	16	2	2	2	128	256	128	16	16	16
VIM-2	16	16	16	16	16	16	>1024	>1024	>1024	16	16	16
SPM-1	32	32	32	8	8	8	128	128	128	8	8	8
IMP-54	32	64	64	4	2	4	32	32	32	2	2	2
OXA-226	0.5	0.5	0.5	2	2	2	32	32	32	2	4	2
OXA-10	0.5	1	0.5	4	2	2	128	128	128	8	8	8
OXA-129	0.5	0.5	0.5	1	1	1	32	32	32	4	4	4
OXA-21	1	2	1	1	1	1	256	256	256	8	16	8
β-lactamase	TIC	TIC	TIC	CTZ	CTZ	CTZ	CEP	CEP	CEP	AZT	AZT	AZT
None	8	8	8	0.5	0.5	0.5	0.5	0.5	0.5	2	2	2
Empty vector	8	8	8	0.5	0.5	0.5	0.5	0.5	0.5	2	2	2
KPC-2	128	256	128	4	4	4	16	16	16	32	32	32
GES-19	256	256	256	512	512	512	64	64	64	64	64	32
GES-20	32	32	32	4	8	8	2	2	2	2	2	2
VIM-2	512	1024	512	16	16	16	8	8	8	2	2	2
SPM-1	32	32	32	256	256	256	128	128	128	2	2	2
IMP-54	16	16	16	64	64	64	64	64	64	2	2	2
OXA-226	32	32	32	16	16	32	1	1	2	8	8	8
OXA-10	64	64	128	0.5	0.5	0.5	2	2	2	4	4	4
OXA-129	32	32	32	0.5	0.5	0.5	1	1	1	2	4	2
OXA-21	128	128	128	2	2	2	1	1	1	2	2	2
*Abbreviations: MEM = Meropenem, IMI = Imipenem, PIP = Piperacillin, TIC = Ticarcillin, CTZ = ceftazidime, CPM = cefepime, AZT =Aztreonam, CARB = Carbenicillin.
MIC values (mg/L) for each of three replicates are shown.

## Sheet: Table S5
Table S5. MIC replicates of β-lactamase harbouring clinical isolates.
Isolate	MEM*	MEM	MEM	IMI	IMI	IMI	CARB	CARB	CARB	PIP	PIP	PIP
PAO1	0.5	0.5	0.5	2	2	2	16	16	16	2	2	2
1255885	1024	1024	1024	256	256	256	>2048	>2048	>2048	256	256	256
1257147	8	8	8	1	1	1	1024	1024	1024	128	128	128
1260715	16	16	16	8	8	8	256	256	256	16	16	16
1260990	128	128	128	128	128	256	2048	2048	2048	64	64	64
1275655	128	128	128	32	32	32	>2048	>2048	>2048	128	128	128
1324959	64	64	64	16	16	16	2048	2048	2048	32	32	32
1420275	256	128	256	32	32	32	>2048	>2048	>2048	128	128	128
1586981	32	32	32	16	16	16	1024	1024	1024	128	128	128
1607533	8	8	8	16	16	16	128	128	128	16	16	16
1690076	16	16	16	8	8	8	1024	1024	1024	32	32	32
172BR	256	256	256	128	128	128	512	1024	1024	32	32	16
AUS106	16	16	16	8	8	8	512	512	512	64	64	64
4068	>2048	>2048	>2048	256	256	256	>2048	>2048	>2048	128	128	256
Isolate	TIC	TIC	TIC	CTZ	CTZ	CTZ	CEP	CEP	CEP	AZT	AZT	AZT
PAO1	8	8	8	0.5	0.5	0.5	0.5	0.5	0.5	2	2	2
1255885	2048	2048	2048	64	64	32	256	256	256	512	512	512
1257147	512	512	512	4	4	4	64	64	64	16	16	16
1260715	128	128	128	1	0.5	1	2	2	2	2	2	4
1260990	1024	1024	1024	16	16	16	16	16	16	8	8	8
1275655	1024	1024	1024	2048	2048	2048	256	256	256	256	256	256
1324959	1024	1024	1024	1024	1024	1024	256	256	256	1024	1024	1024
1420275	1024	1024	1024	2048	2048	1024	256	256	256	128	128	256
1586981	256	256	256	64	64	64	16	16	16	32	32	32
1607533	32	32	16	8	8	8	8	8	4	8	8	8
1690076	256	256	256	256	256	256	64	64	64	32	32	32
172BR	128	128	128	256	256	256	128	128	128	16	16	16
AUS106	256	128	256	8	8	8	8	8	8	8	8	8
4068	>2048	>2048	>2048	512	512	512	2048	2048	2048	128	128	128
*MEM = Meropenem, IMI = Imipenem, PIP = Piperacillin, TIC = Ticarcillin, CTZ = ceftazidime, CPM = cefepime, AZT =Aztreonam, CARB = Carbenicillin.
MIC values (mg/L) for each of three replicates are shown.

## Sheet: Table S6
Table S6. MIC replicates for results for P. aeruginosa clinical isolates with deletions of acquired carbapenemases.
Strain	MEM*	MEM	MEM	IMI	IMI	IMI	CARB	CARB	CARB	PIP	PIP	PIP
PAO1	0.5	0.5	0.5	2	2	2	16	16	16	2	2	2
1260990	128	128	128	128	128	256	2048	2048	2048	64	64	64
1260990 ΔVIM-2	16	16	16	16	16	16	512	512	1024	32	32	32
1420275	256	128	256	32	32	32	>2048	>2048	>2048	128	128	128
1420275 ΔGES-19/20	16	16	16	8	8	8	256	256	256	8	8	8
4068	>2048	>2048	>2048	256	256	256	>2048	>2048	>2048	128	128	256
4068 ΔIMP-54	256	256	256	16	16	16	>2048	>2048	>2048	128	128	128
Strain	TIC	TIC	TIC	CTZ	CTZ	CTZ	CEP	CEP	CEP	AZT	AZT	AZT
PAO1	8	8	8	0.5	0.5	0.5	0.5	0.5	0.5	2	2	2
1260990	1024	1024	1024	16	16	16	16	16	16	8	8	8
1260990 ΔVIM-2	256	256	256	2	2	2	8	8	8	8	8	8
1420275	1024	1024	1024	2048	2048	1024	256	256	256	128	128	256
1420275 ΔGES-19/20	64	64	64	4	4	4	8	8	8	32	32	32
4068	>2048	>2048	>2048	512	512	512	2048	2048	2048	128	128	128
4068 ΔIMP-54	2048	2048	2048	4	4	4	64	64	64	128	64	64
*MEM = Meropenem, IMI = Imipenem, PIP = Piperacillin, TIC = Ticarcillin, CTZ = ceftazidime, CPM = cefepime, AZT =Aztreonam, CARB = Carbenicillin.
MIC values (mg/L) for each of three replicates are shown.

## Sheet: Table S7
Table S7. MIC replicates for MIC testing in the presence of tazobactam.
β-lactamase	MEM*	MEM	MEM	MEM + TZ	MEM + TZ	MEM + TZ		β-lactamase	CTZ	CTZ	CTZ	CTZ + TZ	CTZ + TZ	CTZ + TZ		β-lactamase	CPM	CPM	CPM	CPM + TZ	CPM + TZ	CPM + TZ	β-lactamase	Tic	Tic	Tic	Tic + TZ	Tic + TZ	Tic + TZ
None	0.5	0.5	0.5	0.5	0.5	0.5		None	0.5	0.5	0.5	0.5	0.5	0.5		None	1	1	1	1	1	1	None	8	8	8	8	8	8
GES-20	16	16	16	16	16	16		OXA-226	16	16	16	8	8	8		KPC-2	16	32	16	16	16	16	OXA-10	64	64	128	64	64	64
VIM-2	16	16	16	16	16	16										IMP-54	128	64	64	128	64	64	OXA-129	32	32	32	32	32	32
																SPM-1	128	128	128	128	128	128	OXA-21	128	128	128	16	16	16
																GES-19	64	128	64	64	64	64	oxa-226	32	32	64	16	16	16
*MEM = Meropenem, TIC = Ticarcillin, CTZ = ceftazidime, CPM = cefepime, TZ = tazobactam
MIC values (mg/L) for each of three replicates are shown. Tazobactam was used at a concentration of 4 mg/L.

## Sheet: Table S8
Table S8. MIC replicates for characterization of plasmid pPAE1255885.
Strain	MEM*	MEM	MEM	IMI	IMI	IMI	CARB	CARB	CARB	PIP	PIP	PIP
PAO1	0.5	0.5	0.5	2	2	2	16	16	16	2	2	2
PAO1 + KPC-2	8	8	8	4	4	4	512	512	512	16	16	26
PAO1 + pPAE1255885	256	256	256	256	256	256	>2048	>2048	>2048	256	128	256
1255885	1024	1024	1024	512	512	512	>2048	>2048	>2048	256	256	256
Strain	TIC	TIC	TIC	CTZ	CTZ	CTZ	Cefp	Cefp	Cefp	AZT	AZT	AZT
PAO1	8	8	8	0.5	0.5	0.5	0.5	0.5	0.5	2	2	2
PAO1 + KPC-2	128	256	128	4	4	4	16	16	16	32	32	32
PAO1 + pPAE1255885	2048	2048	2048	32	32	32	128	128	128	512	512	512
1255885	2048	2048	2048	64	64	32	256	256	256	512	512	512
*MEM = Meropenem, IMI = Imipenem, PIP = Piperacillin, TIC = Ticarcillin, CTZ = ceftazidime, CPM = cefepime, AZT =Aztreonam, CARB = Carbenicillin.
MIC values (mg/L) for each of three replicates are shown.

## Sheet: Table S9
Table S9. Bacterial strains and plasmids used in this study.
Bacterial strains
Mutant or isolate	Characteristics	Reference
P. aeruginosa
PAO1	Wild-type; Laboratory reference strain	(Stover et al., 2000)
PAO1 (pSW196)	PAO1 with pSW196 integrated into the chromosome	This study
PAO1 KPC-2 (pSW196)	PAO1 with pSW196 integrated into the chromosome harbouring KPC-2	This study
PAO1 GES-19 (pSW196)	PAO1 with pSW196 integrated into the chromosome harbouring GES-19	This study
PAO1 GES-20 (pSW196)	PAO1 with pSW196 integrated into the chromosome harbouring GES-20	This study
PAO1 VIM-2 (pSW196)	PAO1 with pSW196 integrated into the chromosome harbouring VIM-2	This study
PAO1 SPM-1 (pSW196)	PAO1 with pSW196 integrated into the chromosome harbouring SPM-1	This study
PAO1 IMP-54 (pSW196)	PAO1 with pSW196 integrated into the chromosome harbouring IMP-54	This study
PAO1 OXA-226 (pSW196)	PAO1 with pSW196 integrated into the chromosome harbouring OXA-226	This study
PAO1 OXA-10 (pSW196)	PAO1 with pSW196 integrated into the chromosome harbouring OXA-10	This study
PAO1 OXA-129 (pSW196)	PAO1 with pSW196 integrated into the chromosome harbouring OXA-129	This study
PAO1 OXA-21 (pSW196)	PAO1 with pSW196 integrated into the chromosome harbouring OXA-21	This study
1255885	Clinical isolate (Chile) accession number SAMN15663254	(Rehman, Jeukens, Levesque, & Lamont, 2021)
1257147	Clinical isolate (Argentina) accession number SAMN15663255	(Rehman et al., 2021)
1260715	Clinical isolate (Turkey) accession number SAMN15663258	(Rehman et al., 2021)
1260990	Clinical isolate (Greece) accession number SAMN15663259	(Rehman et al., 2021)
1275655	Clinical isolate (Mexico) accession number SAMN15663267	(Rehman et al., 2021)
1324959	Clinical isolate (Romania) accession number SAMN15663277	(Rehman et al., 2021)
1344658	Clinical isolate (Turkey) accession number SAMN15663278	(Rehman et al., 2021)
1420275	Clinical isolate (Philippines) accession number SAMN15663284	(Rehman et al., 2021)
1586981	Clinical isolate (Belgium) accession number SAMN15663286	(Rehman et al., 2021)
1607533	Clinical isolate (Russia) accession number SAMN15663288	(Rehman et al., 2021)
1690076	Clinical isolate (Mexico) accession number SAMN15663290	(Rehman et al., 2021)
AUS106	Clinical isolate (Brisbane) accession number SAMN07423962	(Freschi et al., 2015)
4068	Clinical isolate (Brazil) accession number SAMN07424213	(Freschi et al., 2015)
1260990 ΔVIM-2	1260990 with the VIM-2 gene deleted from the genome	This study
1420275 ΔGES-19/20	1420275 with both GES-19 and GES-20 genes deleted from the genome	This study
4068 ΔIMP-54	ASM383422v1 with the IMP-54 gen3 deleted from the genome	This study
PAO1∆ampC	P. aeruginosa PAO1 with ampC deleted from the genome	This study
PAO1∆ampC (pSW196)	PAO1∆ampC with pSW196 integrated into the chromosome	This study
PAO1∆ampC KPC-2 (pSW196)	PAO1∆ampC with pSW196 integrated into the chromosome harbouring KPC-2	This study
PAO1∆ampC GES-19 (pSW196)	PAO1∆ampC with pSW196 integrated into the chromosome harbouring GES-19	This study
PAO1∆ampC GES-20 (pSW196)	PAO1∆ampC with pSW196 integrated into the chromosome harbouring GES-20	This study
PAO1∆ampC PAO1 VIM-2 (pSW196)	PAO1∆ampC with pSW196 integrated into the chromosome harbouring VIM-2	This study
PAO1∆ampC SPM-1 (pSW196)	PAO1∆ampC with pSW196 integrated into the chromosome harbouring SPM-1	This study
PAO1∆ampC PAO1 IMP-54 (pSW196)	PAO1∆ampC with pSW196 integrated into the chromosome harbouring IMP-54	This study
PAO1∆ampC OXA-226 (pSW196)	PAO1∆ampC with pSW196 integrated into the chromosome harbouring OXA-226	This study
PAO1∆ampC OXA-10 (pSW196)	PAO1∆ampC with pSW196 integrated into the chromosome harbouring OXA-10	This study
PAO1∆ampC OXA-129 (pSW196)	PAO1∆ampC with pSW196 integrated into the chromosome harbouring OXA-129	This study
PAO1∆ampC OXA-21 (pSW196)	PAO1∆ampC with pSW196 integrated into the chromosome harbouring OXA-21	This study
PAO1 pPAE1420275	PAO1 harbouring the uncharacterised plasmid pPAE1420275	This study
E. coli
ST18	pro thi hsdR+ Tpr Smr; chromosome::RP4-2 Tc::Mu-Kan::Tn7/λpirΔhemA	(Thoma & Schobert, 2009)
JM83	F- Δ(lac-proAB) Φ80Δ(lacZ)M15 ara rpsL thi λ-	(Vieira & Messing, 1982)
Plasmids
pSW196	Site-specific integrative plasmid (attB site), araC-pBAD cassette; TcR	(Baynham, Ramsey, Gvozdyev, Cordonnier, & Wozniak, 2006)
pEX18Tc	broad-host-range replacement vector; pMB1 replicon, oriT, sacB, TcR	(Hoang, Karkhoff-Schweizer, Kutchma, & Schweizer, 1998)
References
Baynham PJ, Ramsey DM, Gvozdyev BV, Cordonnier EM, Wozniak DJ. 2006. The Pseudomonas aeruginosa ribbon-helix-helix DNA-binding protein AlgZ (AmrZ) controls twitching motility and biogenesis of type IV pili. J Biol Chem 188:132-40.
Freschi L, Jeukens J, Kukavica-Ibrulj I, Boyle B, Dupont MJ, Laroche J, Larose S, Maaroufi H, Fothergill JL, Moore M, Winsor GL, Aaron SD, Barbeau J, Bell SC, Burns JL, Camara M, Cantin A, Charette SJ, Dewar K, Déziel É, Grimwood K, Hancock RE, Harrison JJ, Heeb S, Jelsbak L, Jia B, Kenna DT, Kidd TJ, Klockgether J, Lam JS, Lamont IL, Lewenza S, Loman N, Malouin F, Manos J, McArthur AG, McKeown J…
Hoang TT, Karkhoff-Schweizer RR, Kutchma AJ, Schweizer HP. 1998. A broad-host-range Flp-FRT recombination system for site-specific excision of chromosomally-located DNA sequences: application for isolation of unmarked Pseudomonas aeruginosa mutants. Gene 212:77-86.
Rehman A, Jeukens J, Levesque RC, Lamont IL. 2021. Gene-Gene Interactions Dictate Ciprofloxacin Resistance in Pseudomonas aeruginosa and Facilitate Prediction of Resistance Phenotype from Genome Sequence Data. Antimicrob Agents Chemother 65:e0269620.
Stover CK, Pham XQ, Erwin AL, Mizoguchi SD, Warrener P, Hickey MJ, Brinkman FSL, Hufnagle WO, Kowalik DJ, Lagrou M, Garber RL, Goltry L, Tolentino E, Westbrock-Wadman S, Yuan Y, Brody LL, Coulter SN, Folger KR, Kas A, Larbig K, Lim R, Smith K, Spencer D, Wong GKS, Wu Z, Paulsen IT, Reizer J, Saier MH, Hancock REW, Lory S, Olson MV. 2000. Complete genome sequence of Pseudomonas aeruginosa PAO1, an…
Thoma S, Schobert M. 2009. An improved Escherichia coli donor strain for diparental mating. FEMS Microbiol Lett 294:127-32.
Vieira J, Messing J. 1982. The pUC plasmids, an M13mp7-derived system for insertion mutagenesis and sequencing with synthetic universal primers. Gene 19:259-68.

## Sheet: Table S10
Table S10. DNA Primers used in this study.
Primers used for cloning β-lactamases into expression vector pSW196
β-lactamase	*Primer sequence	Clinical isolate
KPC_2_F	GGGGGGAATTCAGTTACAGCCGTTACAGCCT	1255885
KPC_2_R	GGGGGGAGCTCGCGCAGACTCCTAGCCTAAA	1255885
OXA_2_F (226)	GGGGGGCGGCCGCGCCTAACCCTTCCATCGAGA	1586981
OXA_2_R (226)	GGGGGGAGCTCCGGCGAACTATCCATTGGTG	1586981
VIM_2_F	GGGGGGAATTCATGTCAAACGTTATGCCGCA	1260990
VIM_2_R	GGGGGGAGCTCGTCGGCTGCAACTTCATGT	1260990
GES-20F	GGGGGGAATTCCAAAGTTAGACGGGCGTACA	1420275
GES-20R	GGGGGGAGCTCCTGAGTTAAGCCGCGGTG	1420275
GES-19F	GGGGGGAATTCGCGGGTGAAGCGTATGTTAG	1420275
GES-19R	GGGGGGAGCTCACTTTGTTTTAGACGGGCGT	1420275
OXA-21_F	GGGGGGCGGCCGCTTCCGGTCGGTATTGCTTAC	AUS106
OXA-21_R	GGGGGGAGCTCCGCCAACTATTGCGATAACA	AUS106
OXA-129_F	GGGGGGAATTCATGCGGCCTAACAATTCGTC	1257147
OXA-129_R	GGGGGGAGCTCCCGGGTTAACGCAAAGCTAA	1257147
SPM-1_F	GGGGGGAATTCCTTGATGGAGAAGTCGCTGC	172BR
SPM-1_R	GGGGGGAGCTCTCGCGGCCTATGTTTGAAAG	172BR
IMP-54_F	GGGGGGAATTCTGGAGCAGCAACGATGTTAC	4068
IMP-54_R	GGGGGGAGCTCGTTAAGCTCAGCCGCAGTTT	4068
OXA-10_F	GGGGGGAATTCACTTGAAGTGTTGACGCCTT	A2448
OXA-10_R	GGGGGGAGCTCGCGATCACCACTTCCCTCAT	A2448
Primers used for deleting β-lactamases from the genome
Deleting ampC in P. aeruginosa PAO1
AmpC_F Fragment 1	CCCCCGAATTCAAAGCGTTGATTGCCCTGTG	PAO1
AmpC_R Fragment 1	CCCCCGAGCTCGTCGTTGGCTGCATGAGAAA	PAO1
AmpC_F Fragment 2	CCCCCGAGCTCCGGTCCTGGCTATGATGGT	PAO1
AmpC_R Fragment 2	CCCCCTCTAGATCGATTTTCTCACCAAGCCG	PAO1
AmpC_F deletion screening	CAAGCCTAGATTTTCCCCGC	PAO1
AmpC_R deletion screening	ATGCCCAGTTGTTCCTCCAT	PAO1
Deleting VIM-2 from the clinical isolate 1260990
VIM_F Fragment 1	CCCCCGAATTCCAAATGGGACGGAAAGCCAA	1260990
VIM_R Fragment 1	CCCCCTCTAGATAACGTTTGACATGAGGGGC	1260990
VIM_F Fragment 2	CCCCCTCTAGAGCAGATGCGGCATAACATGA	1260990
VIM_R Fragment 2	CCCCCCTGCAGAAACACGGTGCATCTGATCG	1260990
VIM_F deletion screening	GGAGTACGCGGAATAGACCA	1260990
VIM_R deletion screening	GGGGGGAGCTCGTCGGCTGCAACTTCATGT	1260990
Deleting VIM-19 and GES-20 from the clinical isolate 1420275
275_GES_F Fragment 1	CCCCCTCTAGAAATTGCTTGGATGGATTGGC	1420275
275_GES_R Fragment 1	CCCCCCTGCAGCTAACATACGCTTCACCCGC	1420275
275_GES_F Fragment 2	CCCCCCTGCAGTGACCAACAGCAACGATTCC	1420275
275_GES_R Fragment 2	CCCCCAAGCTTCCGAGCTTTGTCATCACCAA	1420275
GES_F screening upstream of GES-19	CGAGTCCGCCTTATTAGCAG	1420275
GES_R screening upstream of GES-19	CCTCGGTTTTGGACTTGGTA	1420275
GES_F screening downstream of GES-20	AGAGTATCGACCGCGAAGAG	1420275
GES_R screening downstream of GES-20	GCTTTCTCTCCGTGTTCGAC	1420275
Deleting IMP-54 from the clinical isolate ASM383482v1
IMP54_F Fragment 1	CCCCCGAATTCCCGCCAACTTTCAGCACAT	4068
IMP54_R Fragment 1	CCCCCCTGCAGGTAACATCGTTGCTGCTCCA	4068
IMP54_F Fragment 2	CCCCCCTGCAGACTTACAAACTGCGGCTGAG	4068
IMP54_R Fragment 2	CCCCCAAGCTTTGCGGAAATTCTAAGCTGGC	4068
IMP54_F deletion screening	GGGGGGAATTCTGGAGCAGCAACGATGTTAC	4068
IMP54_R deletion screening	TCATCGTGCTTGCGTGTTAC	4068
*Restriction sites are shown in bold. GAATTC EcoRI, GAGCTC SacI, GCGGCCGC NotI, TCTAGA XbaI, CTGCAG PstI and AAGCTT HindIII
